# Supplementary material for: Chelate Coordination Compounds as a New Class of High-Energy Materials: The Case of Nitro-Bis(Acetylacetonato) Complexes
Source: Molecules. 2021 Sep 7;26(18):5438. doi: 10.3390/molecules26185438 (PMC8470082; doi:10.3390/molecules26185438)
Supplement: Supplementary file 1 [file molecules-26-05438-s001.zip]

Archive with 1 entries (1 files):
- molecules-1359258-supplementary.pdf
